# Supplementary material for: Factors Associated with the Patient/Client Use of Report Cards, Physician Rating Websites, Social Media, and Google for Hospital and Physician Selection: A Nationwide Survey
Source: Healthcare (Basel). 2022 Oct 1;10(10):1931. doi: 10.3390/healthcare10101931 (PMC9602070; doi:10.3390/healthcare10101931)
Supplement: Supplementary file 1 [file healthcare-10-01931-s001.zip]

Archive with 1 entries (1 files):
- healthcare-1895569-supplementary.pdf
